# Supplementary material for: City puzzles: Does urban land scape affect genetic population structure in Aedes aegypti?
Source: PLoS Negl Trop Dis. 2022 Jul 6;16(7):e0010549. doi: 10.1371/journal.pntd.0010549 (PMC9292108; doi:10.1371/journal.pntd.0010549)
Supplement: S1 Table — (TXT) [file pntd.0010549.s006.txt]

Area 1
1	-34.582020	-58.477384
2	-34.586264	-58.472610
3	-34.584365	-58.486965
4	-34.589806	-58.465765
5	-34.581963	-58.482496
6	-34.584612	-58.493231
LUG	-34.673936	-58.484862
MG	-34.834331	-58.481343
Area 2
1	-34.590168	-58.465831
2	-34.59095	-58.464664
3	-34.591715	-58.463514
4	-34.591546	-58.463103
5	-34.592835	-58.461591
6	-34.595031	-58.458646
7	-34.594674	-58.454333
Area 3
1	-34.546206	-58.439802
2	-34.542526	-58.439899
3	-34.542514	-58.444166
4	-34.540979	-58.442735
5	-34.541955	-58.445687
6	-34.540444	-58.445375
